# Supplementary material for: LL-37 alone and in combination with IL17A enhances proinflammatory cytokine expression in parallel with hyaluronan metabolism in human synovial sarcoma cell line SW982—A step toward understanding the development of inflammatory arthritis
Source: PLoS One. 2019 Jul 1;14(7):e0218736. doi: 10.1371/journal.pone.0218736 (PMC6602187; doi:10.1371/journal.pone.0218736)
Supplement: S1 Data — (XLS) [file pone.0218736.s003.xls]

## Sheet: Fig 1
Measure	Treatments	Rep1	Rep2	Rep3	Average	SD
HA level	0	270.64	238.163	303.117	270.64	32.4768
HA level	6.25	273.02	270.563	275.477	273.02	2.45718
HA level	12.5	459.14	459.14	459.14	459.14	4.5914e-05
HA level	25	353.57	335.891	371.249	353.57	17.6785
HA level	50	348.24	343.016	353.464	348.24	5.2236
TNF	0	1	1	1	1	0
TNF	3	2.04904	1.21385	1.06724	1.44338	0.529619
TNF	6	0.83739	1.33907	0.746005	0.974154	0.31931
TNF	12	0.683378	1.32926	1.05756	1.0234	0.324293
TNF	18	0.627908	1.10408	1.13909	0.957028	0.285563
TNF	24	0.322938	1.86618	1.06754	1.08555	0.771776
IL1	0	1	1	1	1	0
IL1	3	1.24561	1.28742	0.671178	1.06807	0.344353
IL1	6	1.25951	1.34513	0.646863	1.08384	0.380845
IL1	12	1.2715	1.05238	0.728429	1.01744	0.273216
IL1	18	1.01524	1.46804	1.00088	1.16138	0.265665
IL1	24	1.35367	1.48062	0.827428	1.22057	0.346339
IL6	0	1	1	1	1	0
IL6	3	1.44744	1.46336	1.57915	1.49665	0.0718925
IL6	6	1.69555	1.71759	1.85323	1.75546	0.0853911
IL6	12	1.23337	1.25064	1.35054	1.27819	0.0632557
IL6	18	1.00924	1.02438	1.10713	1.04692	0.0526966
IL6	24	1.04977	1.06656	1.15369	1.09001	0.0557893
IL8	0	1	1	1	1	0
IL8	3	1.99923	1.25626	0.753946	1.33648	0.626506
IL8	6	1.77244	1.38982	0.756029	1.3061	0.513353
IL8	12	1.28433	1.28477	0.879553	1.14955	0.233825
IL8	18	1.27519	1.38728	0.95785	1.20677	0.222739
IL8	24	2.35081	1.39999	0.912812	1.55454	0.731352
IL17	0	1	1	1	1	0
IL17	3	1.61223	1.8057	1.98627	1.8014	0.187056
IL17	6	1.51611	1.69804	1.86785	1.694	0.175904
IL17	12	0.957951	1.0729	1.1802	1.07035	0.111144
IL17	18	0.562798	0.630334	0.693368	0.628833	0.0652975
IL17	24	1.3892	1.55591	1.7115	1.5522	0.161179
ICE	0	1	1	1	1	0
ICE	3	0.970482	1.23951	0.800268	1.00342	0.221465
ICE	6	1.2038	1.23267	0.898191	1.11155	0.185341
ICE	12	1.23427	0.827518	0.743999	0.935263	0.262296
ICE	18	0.964006	1.1792	1.02411	1.05577	0.111039
ICE	24	1.93995	1.57062	0.997481	1.50268	0.474895
COX2	0	1	1	1	1	0
COX2	3	2.12281	0.807587	1.4365	1.45563	0.657822
COX2	6	3.04163	1.15172	0.98698	1.72678	1.14167
COX2	12	2.20401	0.687491	0.987313	1.29294	0.803129
COX2	18	1.53082	0.831114	1.56121	1.30772	0.413028
COX2	24	1.17461	1.17171	1.47093	1.27242	0.171924

## Sheet: Fig 2
Genes	Treatments	Rep 1	Rep2	Rep3	Rep4	Average	SD	SE
HAS2	Control	1	1	1		1	0	0
HAS2	3 hr	1.15412	0.973984	1.08576		1.07129	0.0909374	0.0525027
HAS2	6 hr	1.81938	1.13135	1.13488		1.36187	0.396219	0.228757
HAS2	12 hr	1.47597	1.35354	2.24677		1.69209	0.484249	0.279582
HAS2	18 hr	1.54982	1.26719	1.48211		1.43304	0.147568	0.0851983
HAS2	24 hr	0.784337	1.19909	1.15724		1.04689	0.228337	0.131831
HAS3	Control	1	1	1	1	1	0	0
HAS3	3 hr	1.13654	0.821446	0.841798	0.944089	0.935969	0.144082	0.0720412
HAS3	6 hr	2.11255	1.54105	1.63251	1.71613	1.75056	0.251698	0.125849
HAS3	12 hr	1.31317	1.21317	1.37725	1.2317	1.28383	0.0759318	0.0379659
HAS3	18 hr	1.1191	0.927807	0.977288	0.958348	0.995635	0.084795	0.0423975
HAS3	24 hr	1.37954	1.27704	1.24591	1.29093	1.29835	0.0573026	0.0286513
Hyal1	Control	1	1	1		1	0	0
Hyal1	3 hr	1.16894	1.28084	0.984192		1.14466	0.149805	0.0864902
Hyal1	6 hr	1.33414	1.9655	1.26748		1.52238	0.385205	0.222398
Hyal1	12 hr	0.943592	1.50033	0.987289		1.14374	0.309592	0.178743
Hyal1	18 hr	1.08308	1.16065	1.01791		1.08721	0.071456	0.0412551
Hyal1	24 hr	1.03864	1.82849	1.48873		1.45195	0.396207	0.22875
Hyal2	Control	1	1	1		1	0	0
Hyal2	3 hr	1.91769	1.56286	0.99681		1.49245	0.464458	0.268155
Hyal2	6 hr	1.5702	1.20736	1.16668		1.31475	0.22216	0.128264
Hyal2	12 hr	1.18682	1.44558	1.00272		1.21171	0.222478	0.128447
Hyal2	18 hr	1.41631	0.998171	0.95092		1.1218	0.256147	0.147887
Hyal2	24 hr	1.15411	1.00848	0.989509		1.0507	0.0900582	0.0519951
CD44	Control	1	1	1		1	0	0
CD44	3 hr	1.10445	1.72977	0.791766		1.20866	0.477605	0.275746
CD44	6 hr	1.53488	1.60429	0.812122		1.3171	0.438696	0.253281
CD44	12 hr	1.60831	1.49709	1.17326		1.42622	0.226019	0.130492
CD44	18 hr	1.36665	1.78178	1.05378		1.40074	0.365199	0.210848
CD44	24 hr	1.3808	1.24854	0.953684		1.19434	0.218655	0.126241

## Sheet: Fig 3
Measure	Treatments	Rep 1	Rep 2	Rep 3	Rep 4	Rep 5	Average	SD
COX	Untreated	1	1	1	1	1	1	0
COX	LL37 12.5 ng/ul	1.82983	0.876793	0.92465	1.83474	0.965393	1.28628	0.499419
COX	IL17 5 ng/ul	2.24663	1.57319	2.46267	2.47546	1.34243	2.02008	0.527614
COX	IL17 10 ng/ul	2.61094	2.21016	2.46368	2.48183	1.66096	2.28551	0.37813
COX	LL37 12.5 ng/ul + IL17 5 ng/ul	2.54488	1.93535	2.86222	2.91985	2.25637	2.50374	0.414607
COX	LL37 12.5 ng/ul + IL17 10 ng/ul	2.93863	2.06028	3.09343	3.3119	1.91448	2.66375	0.633612
PGE2 levels	Untreated	75.339	52.443				63.891	16.1899
PGE2 levels	LL37 12.5 ng/ul	22.137	10.6				16.3685	8.15789
PGE2 levels	IL17 5 ng/ul	14.971	22.649				18.81	5.42917
PGE2 levels	IL17 10 ng/ul	64.991	43.957				54.474	14.8733
PGE2 levels	LL37 12.5 ng/ul + IL17 5 ng/ul	81.94	41.078				61.509	28.8938
PGE2 levels	LL37 12.5 ng/ul + IL17 10 ng/ul	399.7	518.1				458.9	83.7214
TNF	Untreated	1	1	1	1		1	0
TNF	LL37 12.5 ng/ul	0.924965	1.23329	0.822191	1.13051		1.02774	0.187639
TNF	IL17 5 ng/ul	1.36796	1.82395	1.21597	1.67196		1.51996	0.277505
TNF	IL17 10 ng/ul	1.48174	1.97565	1.3171	1.81101		1.64637	0.300585
TNF	LL37 12.5 ng/ul + IL17 5 ng/ul	2.00965	2.67953	1.78635	2.45624		2.23294	0.407678
TNF	LL37 12.5 ng/ul + IL17 10 ng/ul	2.03927	2.71902	1.81268	2.49244		2.26585	0.413686
TNF levels	Untreated	2.325	2.7				2.5125	0.265165
TNF levels	LL37 12.5 ng/ul	3.32063	2.45438				2.8875	0.612531
TNF levels	IL17 5 ng/ul	2.7	2.7				2.7	0
TNF levels	IL17 10 ng/ul	4.83	3.57				4.2	0.890955
TNF levels	LL37 12.5 ng/ul + IL17 5 ng/ul	4.95	4.575				4.7625	0.265165
TNF levels	LL37 12.5 ng/ul + IL17 10 ng/ul	7.63313	5.64188				6.6375	1.40803

## Sheet: Fig 4
Measure	Treatments	Rep 1	Rep 2	Rep 3	Rep 4	Rep 5	Rep 6	Average	SD
HAS2	Untreated	1	1	1	1	1	1	1	0
HAS2	LL37 12.5 ng/ul	0.962408	1.06806	0.954874	0.982162	1.12082	1.2221	1.05174	0.10608
HAS2	IL17 5 ng/ul	1.05599	0.908114	0.923474	1.1144	1.82482	0.986897	1.13562	0.346605
HAS2	IL17 10 ng/ul	1.08799	1.3242	1.15991	1.08279	1.57616	1.18523	1.23605	0.188273
HAS2	LL37 12.5 ng/ul + IL17 5 ng/ul	1.30416	1.17495	1.01451	0.965949	1.53603	1.18172	1.19622	0.206796
HAS2	LL37 12.5 ng/ul + IL17 10 ng/ul	1.20705	1.15489	0.969725	1.39118	1.56267	1.08239	1.22798	0.215557
HAS3	Untreated	1	1	1				1	0
HAS3	LL37 12.5 ng/ul	1.14393	1.2595	1.09019				1.16454	0.0865133
HAS3	IL17 5 ng/ul	0.931012	1.4095	1.26837				1.20296	0.24586
HAS3	IL17 10 ng/ul	1.49825	1.58382	1.4267				1.50292	0.0786628
HAS3	LL37 12.5 ng/ul + IL17 5 ng/ul	1.91258	1.60699	1.73234				1.75064	0.153617
HAS3	LL37 12.5 ng/ul + IL17 10 ng/ul	1.94943	1.62921	1.80487				1.79451	0.160361
Hyal1	Untreated	1	1	1	1	1		1	0
Hyal1	LL37 12.5 ng/ul	1.21248	0.818947	1.51045	1.18062	0.994108		1.14332	0.259056
Hyal1	IL17 5 ng/ul	1.32676	1.26278	1.79464	1.32969	1.19833		1.38244	0.236645
Hyal1	IL17 10 ng/ul	1.25011	1.01427	1.88716	1.54833	1.2956		1.3991	0.332219
Hyal1	LL37 12.5 ng/ul + IL17 5 ng/ul	1.11097	1.26647	1.98165	1.22156	1.24241		1.36461	0.350037
Hyal1	LL37 12.5 ng/ul + IL17 10 ng/ul	1.70105	1.2221	1.69466	1.25845	1.32042		1.43934	0.23861
Hyal2	Untreated	1	1	1				1	0
Hyal2	LL37 12.5 ng/ul	1.0214	1.21571	1.44265				1.22659	0.210836
Hyal2	IL17 5 ng/ul	1.65243	1.47525	2.25622				1.79463	0.409442
Hyal2	IL17 10 ng/ul	1.59661	1.7925	2.46339				1.95083	0.454561
Hyal2	LL37 12.5 ng/ul + IL17 5 ng/ul	1.81757	1.60368	2.60499				2.00875	0.527324
Hyal2	LL37 12.5 ng/ul + IL17 10 ng/ul	2.14905	2.13742	1.6419				1.97613	0.289505
CD44	Untreated	1	1	1				1	0
CD44	LL37 12.5 ng/ul	1.11849	0.948942	1.15078				1.07274	0.108417
CD44	IL17 5 ng/ul	1.23621	1.4935	1.85639				1.5287	0.311582
CD44	IL17 10 ng/ul	1.09369	1.328	1.6614				1.36103	0.285289
CD44	LL37 12.5 ng/ul + IL17 5 ng/ul	1.36794	1.04009	1.1556				1.18787	0.166293
CD44	LL37 12.5 ng/ul + IL17 10 ng/ul	1.5293	1.73918	1.60782				1.62543	0.106046
TLR4 6hr	Untreated	1	1	1				1	0
TLR4 6hr	LL37 12.5 ng/ul	1.38029	0.66235	0.854277				0.96564	0.371701
TLR4 6hr	IL17 5 ng/ul	1.04625	0.811504	0.876888				0.911548	0.121151
TLR4 6hr	IL17 10 ng/ul	2.18622	1.26508	1.94691				1.7994	0.477958
TLR4 6hr	LL37 12.5 ng/ul + IL17 5 ng/ul	1.03897	1.29651	0.998903				1.11146	0.161506
TLR4 6hr	LL37 12.5 ng/ul + IL17 10 ng/ul	2.01014	1.34008	1.77918				1.7098	0.340374
HA levels	Untreated	1804.5	2526.3	1082.7				1804.5	721.8
HA levels	LL37 12.5 ng/ul	2059.8	2471.76	1647.84				2059.8	411.96
HA levels	IL17 5 ng/ul	2847.5	3417	2278				2847.5	569.5
HA levels	IL17 10 ng/ul	2847.5	3986.5	1708.5				2847.5	1139
HA levels	LL37 12.5 ng/ul + IL17 5 ng/ul	2528.6	3287.18	1770.02				2528.6	758.58
HA levels	LL37 12.5 ng/ul + IL17 10 ng/ul	5563.7	5566.48	5560.92				5563.7	2.78185

## Sheet: Fig 5
Measure	Treatments	Rep 1	Rep 2	Rep 3	Mean	SD
Invaded area	Untreated	1	1		1	0
Invaded area	LL37 12.5 ng/ul	2.76165	2.33835		2.55	0.299318
Invaded area	IL17 10 ng/ul	3.04028	2.21972		2.63	0.580224
Invaded area	LL37 12.5 ng/ul + IL17 10 ng/ul	3.91275	2.74725		3.33	0.824133
cad11	Untreated	1	1	1	1	0
cad11	LL37 12.5 ng/ul	1.52074	1.69562	1.34585	1.52074	0.174885
cad11	IL17 5 ng/ul	1.18605	1.32244	1.04965	1.18605	0.136395
cad11	IL17 10 ng/ul	1.52702	1.70262	1.35141	1.52702	0.175607
cad11	LL37 12.5 ng/ul + IL17 5 ng/ul	1.5017	1.67439	1.329	1.5017	0.172695
cad11	LL37 12.5 ng/ul + IL17 10 ng/ul	1.63085	2.00594	1.25575	1.63085	0.375095
fn1	Untreated	1	1	1	1	0
fn1	LL37 12.5 ng/ul	0.905333	1.00945	0.80122	0.905333	0.104113
fn1	IL17 5 ng/ul	1.34579	1.50055	1.19102	1.34579	0.154766
fn1	IL17 10 ng/ul	1.30328	1.56393	1.04262	1.30328	0.260655
fn1	LL37 12.5 ng/ul + IL17 5 ng/ul	1.88115	2.09749	1.66482	1.88115	0.216333
fn1	LL37 12.5 ng/ul + IL17 10 ng/ul	1.77934	2.22418	1.33451	1.77934	0.444836

## Sheet: Fig 6
Measure	Treatments	Rep 1	Rep 2	Rep 3	Mean	SD
Early	Untreated	1	1	1	1	0
Early	LL37 12.5 ng/ul	0.94	1.04082	0.52381	0.834875	0.274066
Early	IL17 10 ng/ul	0.88	1.10204	0.845238	0.942426	0.139319
Early	LL37 12.5 ng/ul + IL17 10 ng/ul	0.98	1.36735	0.571429	0.972925	0.398006
Early	DMSO 5%	0.48	0.428571	0.261905	0.390159	0.114009
Late	Untreated	1	1	1	1	0
Late	LL37 12.5 ng/ul	1.04638	0.961905	1.18525	1.06451	0.11277
Late	IL17 10 ng/ul	1.03154	0.869841	1.1235	1.00829	0.128417
Late	LL37 12.5 ng/ul + IL17 10 ng/ul	1.13915	0.903175	0.975986	1.0061	0.120834
Late	DMSO 5%	1.69202	1.39841	1.56432	1.55159	0.147219
Total	Untreated	1	1	1	1	0
Total	LL37 12.5 ng/ul	1.03565	0.964706	1.10045	1.0336	0.0678952
Total	IL17 10 ng/ul	1.01868	0.885294	1.08846	0.997475	0.103227
Total	LL37 12.5 ng/ul + IL17 10 ng/ul	1.12394	0.935294	0.925037	0.994757	0.111992
Total	DMSO 5%	1.58913	1.32647	1.4003	1.43863	0.135463
Caspase 8	Untreated	1	1		1	0
Caspase 8	LL37 12.5 ng/ul	0.90706	0.746146		0.826603	0.113783
Caspase 8	IL17 5 ng/ul	1.39663	0.784067		1.09035	0.433147
Caspase 8	IL17 10 ng/ul	0.932048	0.655647		0.793848	0.195445
Caspase 8	LL37 12.5 ng/ul + IL17 5 ng/ul	0.836469	0.674203		0.755336	0.114739
Caspase 8	LL37 12.5 ng/ul + IL17 10 ng/ul	0.852941	0.720062		0.786501	0.09396
Caspase 8	DMSO 5%	3.45572	2.21274		2.83423	0.878915
G0	L-15 medium	85.11	87.7		86.405	1.83141
	LL-37 12.5 ng/ml	4.02	3.64		3.83	0.268701
	IL-17A 5 ng/ml	4.18	3.74		3.96	0.311127
	IL-17A 10 ng/ml	88.01	89.86		88.935	1.30815
	LL-37 12.5 ng/ml + IL-17A 5 ng/ml	4.12	4.1		4.11	0.0141421
	LL-37 12.5 ng/ml + IL-17A 10 ng/ml	3.73	2.58		3.155	0.813173
	FBS 5%	86.32	89.84		88.08	2.48902
	FBS 10%	5.91	4.93		5.42	0.692965
	FBS 20%	4.36	1.99		3.175	1.67584
S	L-15 medium	87.57	88.77		88.17	0.848528
	LL-37 12.5 ng/ml	3.75	3.91		3.83	0.113137
	IL-17A 5 ng/ml	3.8	4.39		4.095	0.417193
	IL-17A 10 ng/ml	88.28	86.95		87.615	0.940452
	LL-37 12.5 ng/ml + IL-17A 5 ng/ml	3.77	3.99		3.88	0.155563
	LL-37 12.5 ng/ml + IL-17A 10 ng/ml	4.08	2.54		3.31	1.08894
	FBS 5%	88.72	87.86		88.29	0.608112
	FBS 10%	3.56	3.66		3.61	0.0707107
	FBS 20%	3.33	3.89		3.61	0.39598
G2	L-15 medium	75.76	76.02		75.89	0.183848
	LL-37 12.5 ng/ml	8.08	9.96		9.02	1.32936
	IL-17A 5 ng/ml	13.63	11.26		12.445	1.67584
	IL-17A 10 ng/ml	78.42	80.72		79.57	1.62635
	LL-37 12.5 ng/ml + IL-17A 5 ng/ml	8.6	8.1		8.35	0.353553
	LL-37 12.5 ng/ml + IL-17A 10 ng/ml	10.7	9.58		10.14	0.79196
	FBS 5%	71.27	71.44		71.355	0.120208
	FBS 10%	11.36	11.74		11.55	0.268701
	FBS 20%	11.5	12.27		11.885	0.544472

## Sheet: Fig 7
Genes	Treatments	Rep 1	Rep 2	Rep 3	Rep 4	Rep 5	Average	SD
BAX	Untreated	1	1	1	1		1	0
BAX	LL37 12.5 ng/ul	0.999047	1.03838	0.917112	0.859527		0.953516	0.0804849
BAX	IL17 5 ng/ul	0.983632	1.22901	1.20026	1.04853		1.11536	0.118242
BAX	IL17 10 ng/ul	0.994479	1.21031	1.25341	1.27165		1.18246	0.127934
BAX	LL37 12.5 ng/ul + IL17 5 ng/ul	1.44251	1.38984	1.28812	1.378		1.37462	0.0641178
BAX	LL37 12.5 ng/ul + IL17 10 ng/ul	1.08318	1.32293	1.62453	1.42855		1.3648	0.225527
BCL2	Untreated	1	1	1			1	0
BCL2	LL37 12.5 ng/ul	0.881962	1.01992	1.08545			0.995775	0.103868
BCL2	IL17 5 ng/ul	1.05371	1.05629	0.994845			1.03495	0.0347538
BCL2	IL17 10 ng/ul	1.17583	1.13605	1.10484			1.13891	0.0355808
BCL2	LL37 12.5 ng/ul + IL17 5 ng/ul	1.1464	1.27029	1.42378			1.28016	0.138955
BCL2	LL37 12.5 ng/ul + IL17 10 ng/ul	0.903935	1.11908	1.53634			1.18645	0.321539
bcl2/bax	Untreated	1	1	1	1		1	0
bcl2/bax	LL37 12.5 ng/ul	0.787874	0.849367	1.1121	1.26284		1.04432	0.223086
bcl2/bax	IL17 5 ng/ul	0.781233	0.857367	0.880047	0.948803		0.927907	0.0690671
bcl2/bax	IL17 10 ng/ul	0.314184	0.971511	0.906364	0.868827		0.963165	0.30367
bcl2/bax	LL37 12.5 ng/ul + IL17 5 ng/ul	0.253859	0.824839	0.986155	1.03322		0.931281	0.358392
bcl2/bax	LL37 12.5 ng/ul + IL17 10 ng/ul	0.220176	0.683284	0.688863	1.07545		0.869324	0.34987
FLIP	Untreated	1	1	1			1	0
FLIP	LL37 12.5 ng/ul	1.0756	1.18531	0.965886			1.0756	0.109711
FLIP	IL17 5 ng/ul	0.962932	1.06115	0.864713			0.962932	0.0982191
FLIP	IL17 10 ng/ul	1.19626	1.31828	1.07424			1.19626	0.122019
FLIP	LL37 12.5 ng/ul + IL17 5 ng/ul	1.25948	1.38795	1.13101			1.25948	0.128467
FLIP	LL37 12.5 ng/ul + IL17 10 ng/ul	1.6633	1.83296	1.49365			1.6633	0.169657
LC3	Untreated	1	1	1			1	0
LC3	LL37 12.5 ng/ul	1.24966	1.4673	1.40135			1.37277	0.111602
LC3	IL17 5 ng/ul	1.35813	1.25724	1.30678			1.30738	0.0504452
LC3	IL17 10 ng/ul	1.55897	1.63426	1.60865			1.60063	0.0382814
LC3	LL37 12.5 ng/ul + IL17 5 ng/ul	1.62349	2.21719	1.54126			1.79398	0.368811
LC3	LL37 12.5 ng/ul + IL17 10 ng/ul	1.32545	2.01974	1.71743			1.68754	0.348111
ULK1	Untreated	1	1	1	1	1	1	0
ULK1	LL37 12.5 ng/ul	1.35445	0.908674	0.72283	0.679586	1.01256	0.93562	0.270599
ULK1	IL17 5 ng/ul	1.68037	1.00059	0.690382	1.0304	1.16945	1.11424	0.361647
ULK1	IL17 10 ng/ul	1.55767	1.04641	0.905561	1.13647	1.07141	1.1435	0.246385
ULK1	LL37 12.5 ng/ul + IL17 5 ng/ul	1.99086	1.29687	0.561273	0.800955	0.812695	1.09253	0.568838
ULK1	LL37 12.5 ng/ul + IL17 10 ng/ul	1.46603	1.11878	0.800889	0.990078	0.764598	1.02807	0.283948
RIPK1	Untreated	1	1				1	0
RIPK1	LL37 12.5 ng/ul	1.3722	1.04612				1.20916	0.230571
RIPK1	IL17 5 ng/ul	1.17509	0.805393				0.990242	0.261417
RIPK1	IL17 10 ng/ul	1.32691	1.14081				1.23386	0.131587
RIPK1	LL37 12.5 ng/ul + IL17 5 ng/ul	1.66879	0.841298				1.25504	0.585125
RIPK1	LL37 12.5 ng/ul + IL17 10 ng/ul	1.30548	0.986168				1.14582	0.225786
RIPK3	Untreated	1	1				1	0
RIPK3	LL37 12.5 ng/ul	1.02667	0.55975				0.793208	0.330159
RIPK3	IL17 5 ng/ul	1.525	0.620943				1.07297	0.639266
RIPK3	IL17 10 ng/ul	1.32443	1.34924				1.33683	0.0175392
RIPK3	LL37 12.5 ng/ul + IL17 5 ng/ul	1.79063	1.19282				1.49173	0.422717
RIPK3	LL37 12.5 ng/ul + IL17 10 ng/ul	1.01961	0.796477				0.908042	0.157777

## Sheet: Fig 8
p-IKK
Sample	ex1	ex2	ex3	mean	SD	SE
Control	1	1	1	1	0	0
LL-37	1.29732	1.11469	1.57687	1.32963	0.232777	0.164598
IL-17	1.45397	1.34917	1.65975	1.48763	0.158	0.111723
LL-37+IL-17	1.92373	1.58443	1.72007	1.74274	0.170782	0.120761
BAY 20	1.05398	0.856065	0.477645	0.795897	0.292842	0.20707
p-IKB
Sample	ex1	ex2	ex3	mean	SD	SE
Control	1	1	1	1	0	0
LL-37	1.05324	0.946857	1.02494	1.00835	0.0550992	0.038961
IL-17	1.25777	1.30989	1.21339	1.26035	0.0483009	0.0341539
LL-37+IL-17	1.26977	1.35832	1.34184	1.32331	0.0470919	0.033299
BAY 20	0.536115	0.508614	0.600847	0.548525	0.0473526	0.0334834
p-p65
Sample	ex1	ex2	ex3	mean	SD	SE
Control	1	1	1	1	0	0
LL-37	1.24396	1.2187	1.11338	1.19201	0.069262	0.0489756
IL-17	1.68533	1.36169	1.31553	1.45419	0.201501	0.142483
LL-37+IL-17	1.88982	1.76486	1.5674	1.7407	0.162563	0.11495
BAY 20	1.28582	1.24577	0.863682	1.13176	0.233021	0.164771
